# Supplementary material for: Developing the BornFyne prenatal management system version 2.0: a mixed method community participatory approach to digital health for reproductive maternal health
Source: Oxf Open Digit Health. 2024 Mar 7;2:oqae012. doi: 10.1093/oodh/oqae012 (PMC11932395; doi:10.1093/oodh/oqae012)
Supplement: Web_Material_oqae012 [file Web_Material_oqae012.zip]

Archive with 1 entries (1 files):
- Supplemental File 1.pdf
